# Supplementary material for: Evolution and functional role prediction of the CYP6DE and CYP6DJ subfamilies in Dendroctonus (Curculionidae: Scolytinae) bark beetles
Source: Front Mol Biosci. 2023 Oct 9;10:1274838. doi: 10.3389/fmolb.2023.1274838 (PMC10593416; doi:10.3389/fmolb.2023.1274838)
Supplement: Supplementary file 1 [file Table2.XLSX]

## Sheet: Sheet1
Supplementary material Table 2. Templates used for the modelling of the CYP6DE and CYP6DJ isoforms and the corresponding ERRAT scores and Ramachandran plot allowed angles (%).
CYP	Template (PDB ID)	ERRAT	Ramachandran plot (%)
			allowed	outliers
Dadj-CYP6DE(C)1	5veu	87.01	94.14	1.26
Dadj-CYP6DE(C)2	5veu	86.14	93.36	0.41
Dadj-CYP6DE(C)3	7sv2	84.91	92.31	2.08
Dadj-CYP6DJ(Y)1	5veu	89.16	91.23	1.32
Dadj-CYP6DJ(X)2-1	2v0m	88.41	91.1	2.97
Dadj-CYP6DJ(X)2-2	2v0m	90.79	92.18	2.11
Darm-CYP6DE5(A)	5veu	90.06	91.27	1.66
Darm-CYP6DE6(B)	5veu	86.35	92.32	1.04
Darm-CYP6DJ2(X)	2v0m	90.23	93.38	1.5
Dfro-CYP6DE(C)1	5veu	88.16	92.74	1.24
Dfro-CYP6DE(A)2	5a1r	88.28	90.33	2.26
Dfro-CYP6DJ(Y)1	6ma7	91.91	90.13	1.32
Dfro-CYP6DJ(X)2-1	2v0m	92.04	92.99	1.49
Dfro-CYP6DJ(X)2-2	2v0m	90.73	92.16	1.48
Dmex-CYP6DE(A)1	5veu	89.24	92.12	1.66
Dmex-CYP6DE(C)2	5veu	88.08	92.74	1.66
Dmex-CYP6DJ(Y)1	6mjm	91.26	91.56	1.78
Dpon-CYP6DE1(C)	5veu	83.26	92.74	1.45
Dpon-CYP6DE2(B)	5veu	89.21	92.93	1.25
Dpon-CYP6DE3(C)	7sv2	80.38	90.25	2.49
Dpon-CYP6DE4(A)	5a1r	86.01	90.52	2.47
Dpon-CYP6DJ1(Y)	6mjm	89.01	92	1.33
Dpon-CYP6DJ2(X)	2v0m	87.71	92.99	2.12
Drhi-CYP6DE1(C)	7sv2	88.56	89.73	3.08
Drhi-CYP6DE3(B)	5veu	87.07	92.32	0.83
Drhi-CYP6DE4(A)	5veu	87.78	91.1	1.45
Drhi-CYP6DJ1(Y)	2v0m	91.39	91.72	1.7
Drhi-CYP6DJ2(X)	2v0m	95.22	90.87	2.12
Dval-CYP6DE1(C)	7sv2	87.44	91.34	2.27
Dval-CYP6DE4(A)	5a1r	82.21	90.12	1.85
Dval-CYP6DJ1(Y)	2v0m	91.82	92.78	1.27
Dval-CYP6DJ2(X)	2v0m	91.10	91.51	2.34
