# Supplementary material for: Evolution and functional role prediction of the CYP6DE and CYP6DJ subfamilies in Dendroctonus (Curculionidae: Scolytinae) bark beetles
Source: Front Mol Biosci. 2023 Oct 9;10:1274838. doi: 10.3389/fmolb.2023.1274838 (PMC10593416; doi:10.3389/fmolb.2023.1274838)
Supplement: Supplementary file 2 [file Table3.XLSX]

## Sheet: Sheet1
Supplementary material Table 3. Physicochemical properties, signal peptide and predicted subcellular location of the CYP6DE and CYP6DJ isoforms.
Phylogenetic subgroup	CYP	ORFs (aa)	Molecular Mass (Da)	Isoelectric point (pI)	Signal Peptide Prediction	Subcellular localization Prediction
A	Dval-CYP6DE4(A)	508	57863.3	8.26	Sp 0.6581, mtP 0.0057, other 0.3362	ER 0.9087
	Drhi-CYP6DE4(A)	502	57249.5	8.58	Sp 0.592, mtP 0.0082, other 0.3998	ER 0.9319
	Dpon-CYP6DE4(A)	508	57934.6	8.78	Sp 0.6627, mtP 0.0022, other 0.3351	ER 0.8895
	Dmex-CYP6DE(A)1	508	57933.5	8.86	Sp 0.5718, mtP 0.0082, other 0.42	ER 0.8999
	Dfro-CYP6DE(A)2	508	58030.6	9.01	Sp 0.4602, mtP 0.0116, other 0.5282	ER 0.9009
	Darm-CYP6DE5(A)	508	58221.9	9.21	Sp 0.9522, mtP 0.0016, other 0.0463	ER 0.8792
B	Drhi-CYP6DE3(B)	507	58017.5	9.18	Sp 0.6817, mtP 0.0031, other 0.3152	ER 0.8837
	Dpon-CYP6DE2(B)	507	57842.9	8.85	Sp 0.8198, mtP 0.0034, other 0.1768	ER 0.8846
	Darm-CYP6DE6(B)	507	57817.4	9.2	Sp 0.7472, mtP 0.0035, other 0.2493	ER 0.8581
C	Dval-CYP6DE1(C)	495	56894.9	8.83	Sp 0.0041, mtP 0.0353, other 0.9606	ER 0.8959
	Drhi-CYP6DE1(C)	497	57169.2	8.93	Sp 0.0044, mtP 0.0363, other 0.9593	ER 0.8970
	Dpon-CYP6DE3(C)	507	58192.4	8.94	Sp 0.8039, mtP 0.0013, other 0.1948	ER 0.8881
	Dpon-CYP6DE1(C)	507	58229.4	8.81	Sp 0.1739, mtP 0.0016, other 0.8245	ER 0.8826
	Dmex-CYP6DE(C)2	507	58004.6	9.26	Sp 0.8665, mtP 0.0005, other 0.133	ER 0.8737
	Dfro-CYP6DE(C)1	475	54357.3	9.22	Sp 0.7031, mtP0.0018, other 0.2951	ER 0.8842
	Dadj-CYP6DE(C)3	507	58013.4	8.99	Sp 0.5201, mtP 0.0073, other 0.4726	ER 0.9050
	Dadj-CYP6DE(C)2	507	57745.1	9.02	Sp 0.8074, mtP 0.0011, other 0.1916	ER 0.8821
	Dadj-CYP6DE(C)1	506	57927	8.7	Sp 0.7978, mtP 0.0004, other 0.2012	ER 0.9972
X	Dval-CYP6DJ2(X)	507	58339.5	8.72	Sp 0.1346, mtP 0.007, other 0.8647	ER 0.9204
	Drhi-CYP6DJ2(X)	507	58344.6	8.82	Sp 0.1778, mtP 0.0015, other 0.8208	ER 0.9130
	Dpon-CYP6DJ2(X)	507	58229.4	8.81	Sp 0.1739, mtP 0.0016, other 0.8245	ER 0.9078
	Dfro-CYP6DJ(X)2-2	503	57868.2	9.1	Sp 0.5836, mtP 0.0007, other 0.4157	ER 0.8794
	Dfro-CYP6DJ(X)2-1	502	58184.4	8.95	Sp 0.5915, mtP 0.0007, other 0.4078	ER 0.8794
	Darm-CYP6DJ2(X)	507	58544.9	8.95	Sp 0.5303, mtP 0.0005, other 0.4691	ER 0.8971
	Dadj-CYP6DJ(X) 2-2	507	58269.5	8.94	Sp 0.1523, mtP 0.0015, other 0.8462	ER 0.9087
	Dadj-CYP6DJ(X)2-1	507	58185.4	9.04	Sp 0.0999, mtP 0.0024, other 0.8967	ER 0.9101
Y	Dval-CYP6DJ2(Y)	507	58339.5	8.72	Sp 0.1346, mtP 0.007, other 0.8647	ER 0.9204
	Drhi-CYP6DJ2(Y)	507	58344.6	8.82	Sp 0.1778, mtP 0.0015, other 0.8208	ER 0.9130
	Dpon-CYP6DJ2(Y)	507	58229.4	8.81	Sp 0.1739, mtP 0.0016, other 0.8245	ER 0.9078
	Dmex-CYP6DJ(Y)1	507	58174.3	9.01	Sp 0.1951, mtP 0.0016, other 0.8033	ER 0.9252
	Dfro-CYP6DJ(Y)1	507	58065.1	9.02	Sp 0.2499, mtP 0.0036, other 0.7465	ER 0.9272
	Dadj-CYP6DJ(Y)1	507	58221.3	9.04	Sp 0.1707, mtP 0.0017, other 0.8276	ER 0.9154
