# Supplementary material for: Evolution and functional role prediction of the CYP6DE and CYP6DJ subfamilies in Dendroctonus (Curculionidae: Scolytinae) bark beetles
Source: Front Mol Biosci. 2023 Oct 9;10:1274838. doi: 10.3389/fmolb.2023.1274838 (PMC10593416; doi:10.3389/fmolb.2023.1274838)
Supplement: Supplementary file 3 [file Table6.XLSX]

## Sheet: CYP6DE
Supplementary material Table 6. Functional divergence results of the CYP6DE and CYP6DJ subfamilies.
Type I Divergence (Gu99)	Clúster BCvsA		Type II Divergence	Clúster BCvA
MFE Theta	0.946628		Da	1.25576
MFE se	0.134325		Db	0.372173
MFE r X	0.028878		N	137
MFE r max	0.541065		C	24
MFE z score	-7.92933		R	31
ThetaML**	0.999428		Alpha ML	0.483465
AlphaML	0.483347		Theta-II**	0.247328
SE Theta	0.13104		Theta SE	0.071711
LRT Theta	58.1696		Ar	0.615641
			Plr	0.31213
			p	0.286458
			d	0.053896
			W	0.484386
			Z	0.490324
			Gr	0.563636
			Gc	0.436364
			h	0.024891
			Q	0.96875
			F00,N	0.364583
			F00,R	0.015625
			F00,C	0.026042
						Residues
Positions (posterior probability >0.7)	Domains	ESPript	Position (posterior probability >0.7)	Domain	ESPript	Cluster A	Nature	Cluster BC	Nature
181 - 290	SRS2, SRS3	160-262	182		159	Ser	Polar uncharged	Thr	Polar uncharged
292 - 373	SRS4, k-helix	264-344				Cys	Polar uncharged
			183		160	Ile	Non-polar	Thr	Polar uncharged
			187		164	Leu	Non-polar	Ser	Polar uncharged
						Phe	Non-polar	Ala	Non-Polar
			188		165	Ser	Polar uncharged	Gly	Polar uncharged
								Asp	Acid
								Glu	Acid
			190		167	Met	Non-polar	Ala	Non-Polar
						Ile	Non-polar
			194		171	Glu	Acid	Asp	Acid
						Lys	Basic	Glu	Acid
			196		173	Lys	Basic	Gln	Polar uncharged
						Gln	Polar uncharged	Asn	Polar uncharged
								Lys	Basic
			207	SRS2	184	Ala	Non-polar	Ala	Non-Polar
								Ser	Polar uncharged
			213	SRS2	190	Leu	Non-polar	Phe	Non-Polar
								Asn	Polar uncharged
			214	SRS2	191	Thr	Polar uncharged	Ile	Non-Polar
			218		195	Gln	Polar uncharged	Ala	Non-Polar
								Leu	Non-Polar
								Met	Non-Polar
								Glu	Acid
								Val	Non-Polar
								Gln	Polar uncharged
			220		201	Met	Non-polar	Leu	Non-Polar
			224		205	Asn	Polar uncharged	Tyr	Polar uncharged
			227		208	Lys	Basic	Leu	Non-Polar
								Asn	Polar uncharged
			229		210	Asn	Polar uncharged	Lys	Basic
								Gln	Polar uncharged
								Ser	Polar uncharged
			233		214	Lys	Basic	Gly	Polar uncharged
								Ile	Non-Polar
								Ser	Polar uncharged
								Asn	Polar uncharged
								Thr	Polar uncharged
			238	SRS3	219	Ser	Polar uncharged	Thr	Polar uncharged
								Ala	Non-Polar
								Ser	Polar uncharged
			241	SRS3	222	Lys	Basic	Arg	Basic
						Glu	Acid	Ser	Polar uncharged
						Asp	Acid
			242	SRS3	223	Glu	Acid	Arg	Basic
						Asp	Acid
			243	SRS3	224	Leu	Non-polar	Ile	Non-Polar
								Val	Non-Polar
			245		226	Ala	Non-polar	Asn	Polar uncharged
						Val	Non-polar	Ser	Polar uncharged
								Thr	Polar uncharged
			246		227	Lys	Acid	Tyr	Polar uncharged
						Thr	Polar uncharged	Phe	Non-Polar
			248		229	Ser	Polar uncharged	Ser	Polar uncharged
								Thr	Polar uncharged
			251		232	Ile	Non-polar	Val	Non-Polar
			252		233	Lys	Basic	Asn	Polar uncharged
								Lys	Basic
								Ser	Polar uncharged
			255		236	Thr	Polar uncharged	Ile	Non-Polar
			256		237	Glu	Acid	Glu	Acid
								Gln	Polar uncharged
			260		242	Met	Non-polar	Lys	Basic
								Glu	Acid
			262		244	Asp	Acid	Asn	Polar uncharged
			263		245	Ser	Polar uncharged	Val	Non-Polar
						Ala	Non-polar
						Thr	Polar uncharged
			270		252	Lys	Basic	Gln	Polar uncharged
						Glu	Acid
						Asn	Polar uncharged
			273		255	Val	Non-polar	Lys	Acid
								Met	Non-Polar
			277		259	Lys	Basic	Gln	Polar uncharged
								Lys	Basic
								Asn	Polar uncharged
			278		260	Gln	Polar uncharged	His	Basic
								Asp	Acid
			279		261	Thr	Polar uncharged	Gly	Polar uncharged
			282		264	Ser	Polar uncharged	Val	Non-Polar
								Met	Non-Polar
								Leu	Non-Polar
			283		265	Gly	Polar uncharged	Lys	Basic
						Asp	Acid
						Asn	Polar uncharged
						Lys	Basic
			284		266	Asn	Polar uncharged	Asp	Acid
								Ser	Polar uncharged
								Glu	Acid
			288		270	Asn	Polar uncharged	Val	Non-Polar
						Lys	Basic	Ile	Non-Polar
						Ser	Polar uncharged
			290		272	Val	Non-polar	Val	Non-Polar
						Ile	Non-polar	Glu	Acid
						Leu	Non-polar	Ala	Non-Polar
								Ile	Non-Polar
			293		275	Ser	Polar uncharged	Thr	Polar uncharged
						Pro	Non-polar
			295		277	Ser	Polar uncharged	Pro	Non-Polar
						Pro	Non-polar	Ala	Non-Polar
								Glu	Acid
								Ser	Polar uncharged
								Thr	Polar uncharged
			300	SRS4	272	Ser	Polar uncharged	Arg	Basic
						Cys	Polar uncharged	Lys	Basic
								Gln	Polar uncharged
			304	SRS4	276	Cys	Polar uncharged	Ser	Polar uncharged
						Gly	Polar uncharged	Cys	Polar uncharged
			308	SRS4	280	Phe	Non-polar	Leu	Non-Polar
								Val	Non-Polar
			327		299	Cys	Polar uncharged	Ala	Non-Polar
								Ser	Non-Polar
			331		303	Asn	Polar uncharged	Asn	Polar uncharged
						Glu	Acid	His	Basic
						Asp	Acid
			333		305	Glu	Acid	Asp	Acid
			340		312	Thr	Polar uncharged	Ala	Non-Polar
			344		316	Asn	Polar uncharged	Phe	Non-Polar
								Asn	Polar uncharged
								Ser	Polar uncharged
								Thr	Polar uncharged
								Val	Non-Polar
								Asp	Acid
			347		319	Lys	Basic	Glu	Acid
								Asn	Polar uncharged
								Ala	Non-Polar
								Val	Non-Polar
								Lys	Basic
			348		320	Lys	Basic	Lys	Basic
						Arg	Basic	Arg	Basic
			350		322	Asn	Polar uncharged	Asp	Acid
								Asn	Polar uncharged
			353		325	Phe	Non-polar	Leu	Non-Polar
								Phe	Non-Polar
			354		326	Thr	Polar uncharged	Gly	Polar uncharged
								Ser	Polar uncharged
								Cys	Polar uncharged
								Asn	Polar uncharged
			372	k-hélix	343	Phe	Non-polar	Leu	Non-Polar

## Sheet: CYP6DJ
Supplementary material Table 6. Functional divergence results of the CYP6DE and CYP6DJ subfamilies.
Type I Divergence (Gu99)	Clúster XvsY		Type II Divergence	Clúster XvsY
MFE Theta	0.339084		Da	0.522834
MFE se	0.106318		Db	0.34188
MFE r X	0.259539		N	426
MFE r max	0.392696		C	50
MFE z score	-3.33666		R	26
ThetaML**	0.294284		Alpha ML	0.497974
AlphaML	0.497974		Theta-II	-0.001584
SE Theta	0.09737		Theta SE	0.038377
LRT Theta	9.1345		Ar	-2.50587
			Plr	0.31213
			p	0.151394
			d	0.151394
			W	0.574787
			Z	0.605746
			Gr	0.342105
			Gc	0.657895
			h	0.099991
			Q	0.962963
			F00,N	0.575697
			F00,R	0.003984
			F00,C	0.017928
Positions (posterior probability >0.7)	Domains	ESPript	Position (posterior probability >0.7)	Domain	ESPript
234		201
259		228
402		370
498		467
