# Supplementary material for: Evolution and functional role prediction of the CYP6DE and CYP6DJ subfamilies in Dendroctonus (Curculionidae: Scolytinae) bark beetles
Source: Front Mol Biosci. 2023 Oct 9;10:1274838. doi: 10.3389/fmolb.2023.1274838 (PMC10593416; doi:10.3389/fmolb.2023.1274838)
Supplement: Supplementary file 4 [file Table4.XLSX]

## Sheet: in
Sipplementary material Table 4. Phylogenetic instability results of the CYP6DE and CYP6DJ subfamilies.
Isoform	Species	Clusters	Score
CYP6DE
Darm-CYP6DE5(A)	Darm-COI	group_2	1.85
Dfro-CYP6DE(A)2	Dfro-COI	group_2	1.85
Dmex-CYP6DE(A)1	Dmex-COI	group_2	1.85
Dpon-CYP6DE4(A)	Dpon-COI	group_2	1.85
Drhi-CYP6DE4(A)	Drhi-COI	group_2	1.85
Dval-CYP6DE4(A)	Dval-COI	group_2	1.85
Dpon-CYP6DE2(B)	Dpon-COI	group_1	2
Dadj-CYP6DE(C)1	Dadj-COI	group_0	10.15
Dadj-CYP6DE(C)2	Dadj-COI	group_0	10.15
Dadj-CYP6DE(C)3	Dadj-COI	group_0	10.15
Darm-CYP6DE6(B)	Darm-COI	group_0	10.15
Dfro-CYP6DE(C)1	Dfro-COI	group_0	10.15
Dmex-CYP6DE(C)2	Dmex-COI	group_0	10.15
Dpon-CYP6DE1(C)	Dpon-COI	group_0	10.15
Dpon-CYP6DE3(C)	Dpon-COI	group_0	10.15
Drhi-CYP6DE1(C)	Drhi-COI	group_0	10.15
Drhi-CYP6DE3(B)	Drhi-COI	group_0	10.15
Dval-CYP6DE3(C)	Dval-COI	group_0	10.15
CYP6DJ
Dadj-CYP6DJ(Y)1	Dadj-COI	group_1	1.43
Dfro-CYP6DJ(Y)1	Dfro-COI	group_1	1.43
Dmex-CYP6DJ(Y)1	Dmex-COI	group_1	1.43
Dpon-CYP6DJ1(Y)	Dpon-COI	group_1	1.43
Drhi-CYP6DJ1(Y)	Drhi-COI	group_1	1.43
Dval-CYP6DJ1(Y)	Dval-COI	group_1	1.43
Dadj-CYP6DJ(X)2-1	Dadj-COI	group_0	4.57
Dadj-CYP6DJ(X)2-2	Dadj-COI	group_0	4.57
Darm-CYP6DJ2(X)	Darm-COI	group_0	4.57
Dfro-CYP6DJ(X)2-1	Dfro-COI	group_0	4.57
Dfro-CYP6DJ(X)2-2	Dfro-COI	group_0	4.57
Dpon-CYP6DJ2(X)	Dpon-COI	group_0	4.57
Drhi-CYP6DJ2(X)	Drhi-COI	group_0	4.57
Dval-CYP6DJ2(X)	Dval-COI	group_0	4.57
