# Supplementary material for: Evolution and functional role prediction of the CYP6DE and CYP6DJ subfamilies in Dendroctonus (Curculionidae: Scolytinae) bark beetles
Source: Front Mol Biosci. 2023 Oct 9;10:1274838. doi: 10.3389/fmolb.2023.1274838 (PMC10593416; doi:10.3389/fmolb.2023.1274838)
Supplement: Supplementary file 5 [file Table1.XLSX]

## Sheet: Sheet1
Supplementary material Table 1. Accession number, codes of the CYP6, CYP9, CYP345 families from several species coleopteorans used in this study.
Species	Gene	Code used	Accession number GenBank No.	Blast result	Species	Cover	E-value	Identity (%)	Length	Blast NCBI GenBank No.	CYP annotation status*
D.adjunctus	CYP6DJ1	Dadj-CYP6DJ (Y)1	PRJNA631302	CYP6DJ1v1	Dendroctonus rhizophagus	100	0	88.17	507	AEL88546.1	no yet named
	CYP6DJ2	Dadj-CYP6DJ(X)2-1	PRJNA631302	CYP6DJ2	Dendroctonus valens	100	0	90.73	507	UUB32697.1	no yet named
	CYP6DJ2	Dadj-CYP6DJ(X)2-2	PRJNA631302	CYP6DJ2	Dendroctonus valens	100	0	89.15	507	UUB32697.1	no yet named
	CYP6DE1	Dadj-CYP6DE(C)1	PRJNA631302	CYP6DE3	Dendroctonus valens	99	0	83	507	UUB32690.1	no yet named
	CYP6DE2	Dadj-CYP6DE(C)2	PRJNA631302	CYP6DE3	Dendroctonus valens	99	0	85.18	507	UUB32690.1	no yet named
	CYP6DE(C)3	Dadj-CYP6DE(C)3	PRJNA631302	CYP6DE3	Dendroctonus valens	99	0	83.99	507	UUB32690.1	no yet named
	COI	Dadj-COI	AF067992
D.armandi	CYP6DE5	Darm-CYP6DE5(A)	UCJ02330.1								named
	CYP6DE6	Darm-CYP6DE6(B)	ALD15919.1								named
	CYP6DJ2	Darm-CYP6DJ2(X)	ALD15920.1								named
	CYP6CR2	Darm-CYP6CR2	UCJ02331.1								named
	COI	Darm-COI	AF067990
D. frontalis	Dfro6-4	Dfro-CYP6DE(C)1	GAFI00000000	CYP6DE3	Dendroctonus valens	99	0	85.65	507	UUB32690.1	no yet named
	Dfro6-5	Dfro-CYP6DE(A)2	GAFI00000000	CYP6DE4	Dendroctonus valens	100	0	86.81	508	UUB32691.1	no yet named
	Dfro6-7	Dfro-CYP6DJ(Y)1	GAFI00000000	CYP6DJ1v1	Dendroctonus rhizophagus	100	0	84.62	507	AEL88546.1	no yet named
	Dfro6-8	Dfro-CYP6DJ(X)2-1	GAFI00000000	CYP6DJ2	Dendroctonus valens	99	0	86.95	507	UUB32697.1	no yet named
	Dfro6-9	Dfro-CYP6DJ(X)2-2	GAFI00000000	CYP6DJ2	Dendroctonus armandi	100	0	82.64	507	ALD15920.1	no yet named
	COI	Dfro-COI	AF067986
D. mexicanus	CYP6DJ1	Dmex-CYP6DJ(Y)1	OR268550	CYP6DJ1v1	Dendroctonus rhizophagus	99	0	86.76	507	AEL88546.1	no yet named
	CYP6DE1	Dmex-CYP6DE(A)1	OR268548	CYP6DE4	Dendroctonus valens	100	0	87.4	508	UUB32691.1	no yet named
	CYP6DE2	Dmex-CYP6DE(C)2	OR268549	CYP6DE3	Dendroctonus valens	99	0	84.58	507	UUB32690.1	no yet named
	COI	Dmex-COI	AF067988
D. ponderosae	CYP6DJ1	Dpon-CYP6DJ1(Y)	AFI45040.1								named
	CYP6DJ2	Dpon-CYP6DJ2(X)	AFI45041.1								named
	CYP6DE1	Dpon-CYP6DE1(C)	AFI45031.1								named
	CYP6DE2	Dpon-CYP6DE2(B)	AFI45032.1								named
	CYP6DE3	Dpon-CYP6DE3(C)	AFI45033.1								named
	CYP6DE4	Dpon-CYP6DE4(A)	AFI45034.1								named
	CYP9Z18	Dpon-CYP9Z18	AFI45045.1								named
	CYP345E1	Dpon-CYP345E1	AFI45007.1								named
	CYP345F1	Dpon-CYP345F1	AFI45009.1								named
	CYP6A23	Dpon-CYP6A23	XP_019754372.1								named
	CYP6CR2	Dpon-CYP6CR2	AFI45030.1								named
	CYP6BW3	Dpon-CYP6BW3	AFI45026.1								named
	COI	Dpon-COI	AF067987
D. rhizophagus	CYP6DJ1	Drhi-CYP6DJ1(Y)	UUB32643.1								named
	CYP6DJ2	Drhi-CYP6DJ2(X)	UUB32644.1								named
	CYP6DE1	Drhi-CYP6DE1(C)	UUB32637.1								named
	CYP6DE3	Drhi-CYP6DE3(C)	UUB32638.1								named
	CYP6DE4	Drhi-CYP6DE4(A)	UUB32639.1								named
	COI	Drhi-COI	JQ005115
D. valens	CYP6DJ1	Dval-CYP6DJ1(Y)	UUB32696.1								named
	CYP6DJ2	Dval-CYP6DJ2(X)	UUB32697.1								named
	CYP6DE3	Dval-CYP6DE1(C)	UUB32690.1								named
	CYP6DE4	Dval-CYP6DE4(A)	UUB32691.1								named
	CYP9Z20v3	Dval-CYP9Z20	AGF69215.1								named
	COI	Dval-COI	JQ005145								named
Sitophilus oryzae	CYP9E2-like	Sory-CYP9E2	XP_030763077.1								no yet named
	CYP6J1-like	Sory-CYP6J1	XP_030747301.1								no yet named
	CYP6A23	Sory-CYP6A23	XP_030747299.1								no yet named
Aethina tumida	CYP9E2-like	Atum-CYP9E2	XP_019875691.1								no yet named
Anoplophora glabripennis	CYP9E2-like	Agla-CYP9E2	XP_018570837.1								no yet named
	CYP6A8-like	Agla-CYP6A8	XP_018571699.1								no yet named
Tenebrio molitor	CYP9Z63	Tmol-CYP9Z63	AKZ17701.1								named
	CYP6BQ35	Tmol-CYP6BQ35	AKZ17694.1								named
Tribolium castaneum	CYP9E2	Tcas-CYP9E2	XP_015838026.1								no yet named
	CYP6K1	Tcas-CYP6K1	XP_970633.1								no yet named
	CYP6A14	Tcas-CYP6A14	XP_008192267.1								no yet named
	CYP6BQ9	Tcas-CYP6BQ9	AGI03845.1								named
Tribolium madens	CYP9E2-like	Tmad-CYP9E2	XP_044272842.1								no yet named
Diabrotica virgifera	CYP6K1-like	Dvir-CYP6K1	XP_028127777.1								no yet named
Leptinotarsa decemlineata	CYP6A20	Ldec-CYP6A20	NP_001352656.1								no yet named
Asbolus verrucosus	CYP6A14	Aver-CYP6A14	RZC38629.1								named
*named= assigned by the P450 Nomenclature Committee (Nelson, 1996).
no yet named = cytochromes not yet named by this Committee, but grouped in one of the phylogenetic gropups, their name was established assuming that they belonged to these phylogenetic groups, the variant number was arbitrary.
