# Supplementary material for: Evolution and functional role prediction of the CYP6DE and CYP6DJ subfamilies in Dendroctonus (Curculionidae: Scolytinae) bark beetles
Source: Front Mol Biosci. 2023 Oct 9;10:1274838. doi: 10.3389/fmolb.2023.1274838 (PMC10593416; doi:10.3389/fmolb.2023.1274838)
Supplement: Supplementary file 7 [file Table5.XLSX]

## Sheet: Dadj
Supplementary material Table 5. Molecular docking results of the CYP6DE and CYP6DJ subfamilies isoforms with the monoterpenes (+)- and (-)-α-pinene, (+)- and (-)-β-pinene, (+)-3-carene, R-(+)-limonene, and β-myrcene.
Species	CYP	Monoterpene	Binding energy (kJ/mol-1)	Residues	Domain	Carbons	Distance (Å)	Products (favored in black)
Dendroctonus adjunctus	Dadj-CYP6DE(C)1	(+)-α-pinene	24.68	Phe100	SRS1	C4	2.7	(+)-verbenol
				Leu286	SRS4	Cmet	6	myrtenol
				Met289	SRS4
				Ala290	SRS4
				Thr294	SRS4
				Ile356	SRS5
		(-)-α-pinene	24.22	Leu286	SRS4	C4	4.8	(-)-verbenol
				Met289	SRS4	Cmet	6.4	myrtenol
				Ala290	SRS4
				Thr294	SRS4
				Ile356	SRS5
				Phe470	SRS6
		(+)-β-pinene	24.64	Phe100	SRS1	C2	5.7	(+)-β-pinene epoxide
				Leu286	SRS4	Cmet	6.2	myrtenol
				Met289	SRS4
				Ala290	SRS4
				Thr294	SRS4
				Ile356	SRS5
		(-)-β-pinene	24.81	Phe100	SRS1	C2	5.5	(-)-β-pinene epoxide
				Leu286	SRS4	Cmet	5.9	myrtenol
				Met289	SRS4
				Ala290	SRS4
				Thr294	SRS4
				Ile356	SRS5
		(+)-3-carene	21.88	Phe100	SRS1	C8	2.7	Unknown
				Leu286	SRS4	C10	8.4	3-carene-10-ol
				Met289	SRS4
				Ala290	SRS4
				Thr294	SRS4
				Ile356	SRS5
		R-(+)-limonene	23.97	Phe100	SRS1	C4	5.8	Iso-piperitenol
				Leu286	SRS4	C7	3.5	Carveol
				Met289	SRS4
				Ala290	SRS4
				Thr294	SRS4
				Ile356	SRS5
				Phe470	SRS6
				Val471	SRS6
		β-myrcene	21.33	Phe100	SRS1	C4	4.1	Ipsdienol
				Leu286	SRS4
				Met289	SRS4
				Ala290	SRS4
				Thr294	SRS4
				Ile356	SRS5
	Dadj-CYP6DE(C)2	(+)-α-pinene	25.14	Phe99	SRS1	C4	4.1	(+)-verbenol
				Leu286	SRS4	Cmet	5.3	myrtenol
				Ala290	SRS4
				Thr294	SRS4
				Val356	SRS5
		(-)-α-pinene	24.3	Phe99	SRS1	C4	2.8	(-)-verbenol
				Leu286	SRS4	Cmet	5.5	myrtenol
				Ala290	SRS4
				Thr294	SRS4
				Val356	SRS5
		(+)-β-pinene	24.89	Phe99	SRS1	C2	4.5	(+)-β-pinene epoxide
				Leu286	SRS4	Cmet	5.3	myrtenol
				Ala290	SRS4
				Thr294	SRS4
				Val356	SRS5
		(-)-β-pinene	24.22	Phe99	SRS1	C2	6.1	(-)-β-pinene epoxide
				Leu286	SRS4	Cmet	7.1	myrtenol
				Leu289	SRS4
				Ala290	SRS4
				Thr294	SRS4
				Val356	SRS5
		(+)-3-carene	21.29	Phe99	SRS1	C5	3.1	Unknown
				Leu289	SRS4	C10	4.9	3-carene-10-ol
				Ala290	SRS4
				Thr294	SRS4
				Val356	SRS5
				Val471	SRS6
		R-(+)-limonene	21.67	Leu286	SRS4	C4	5.4	Iso-piperitenol
				Leu289	SRS4	C7	7.3	Carveol
				Ala290	SRS4
				Glu293	SRS4
				Thr294	SRS4
				Val356	SRS5
				Val471	SRS6
		β-myrcene	20.29	Phe99	SRS1	C4	3.2	Ipsdienol
				Leu286	SRS4
				Leu289	SRS4
				Ala290	SRS4
				Thr294	SRS4
				Val356	SRS5
	Dadj-CYP6DE(C)3	(+)-α-pinene	23.51	Phe99	SRS1	C4	4.6	(+)-verbenol
				Val286	SRS4	Cmet	5.6	myrtenol
				Ala290	SRS4
				Thr294	SRS4
		(-)-α-pinene	23.05	Val286	SRS4	C4	5.3	(-)-verbenol
				Ala290	SRS4	Cmet	3.1	myrtenol
				Thr294	SRS4
		(+)-β-pinene	23.59	Phe99	SRS1	C2	3.5	(+)-β-pinene epoxide
				Val286	SRS4	Cmet	2.7	myrtenol
				Ala290	SRS4
				Thr294	SRS4
				Val356	SRS5
		(-)-β-pinene	23.34	Val286	SRS4	C2	3.8	(-)-β-pinene epoxide
				Ala290	SRS4	Cmet	2.8	myrtenol
				Thr294	SRS4
				Val356	SRS5
		(+)-3-carene	21.63	His97	SRS1	C8	3.2	Unknown
				Phe99	SRS1	C10	7.4	3-carene-10-ol
				Val286	SRS4
				Ala290	SRS4
				Thr294	SRS4
		R-(+)-limonene	22.04	His97	SRS1	C4	5.9	Iso-piperitenol
				Phe99	SRS1	C7	6	Carveol
				Val286	SRS4
				Ala290	SRS4
				Thr294	SRS4
				Val356	SRS5
		β-myrcene	21.08	Phe99	SRS1	C4	5.8	Ipsdienol
				Ala290	SRS4
				Thr294	SRS4
				Val356	SRS5
				Val358	SRS5
				Ile359	SRS5
				Pro360	SRS5
	Dadj-CYP6DJ(X)2-1	(+)-α-pinene	27.23	Phe190	SRS2	C4	4.7	(+)-verbenol
				Ala280	SRS4	Cmet	7.3	myrtenol
				Thr284	SRS4
				Phe460	SRS6
				Leu461	SRS6
		(-)-α-pinene	27.15	Phe98	SRS1	C4	4.2	(-)-verbenol
				Val276	SRS4	Cmet	3.6	myrtenol
				Ala280	SRS4
				Thr284	SRS4
				Phe460	SRS6
		(+)-β-pinene	27.9	Phe190	SRS2	C2	6.1	(+)-β-pinene epoxide
				Ala280	SRS4	Cmet	7.3	myrtenol
				Thr284	SRS4
				Phe460	SRS6
				Leu461	SRS6
		(-)-β-pinene	27.15	Phe98	SRS1	C2	3.9	(-)-β-pinene epoxide
				Val276	SRS4	Cmet	3.7	myrtenol
				Ala280	SRS4
				Thr284	SRS4
				Phe460	SRS6
		(+)-3-carene	24.89	Phe98	SRS1	C8	2.7	Unknown
				Val276	SRS4	C10	10	3-carene-10-ol
				Ala280	SRS4
				Phe460	SRS6
				Leu461	SRS6
		R-(+)-limonene	26.9	Val276	SRS4	C4	4.8	Iso-piperitenol
				Leu279	SRS4	C7	5.1	Carveol
				Ala280	SRS4
				Thr284	SRS4
				Phe460	SRS6
				Leu461	SRS6
		β-myrcene	24.6	Phe190	SRS2	C4	4.4	Ipsdienol
				Val276	SRS4
				Leu279	SRS4
				Ala280	SRS4
				Thr284	SRS4
				Phe460	SRs6
				Leu461	SRS6
	Dadj-CYP6DJ(X)2-2	(+)-α-pinene	26.65	Phe98	SRS1	C4	4	(+)-verbenol
				Ala280	SRS4	Cmet	6.5	myrtenol
				Asp283	SRS4
				Thr284	SRS4
				Val346	SRS5
				Leu461	SRS6
		(-)-α-pinene	26.86	Phe190	SRS2	C4	3.7	(-)-verbenol
				Ala280	SRS4	Cmet	6.8	myrtenol
				Thr284	SRS4
				Val346	SRS5
				Leu461	SRS6
		(+)-β-pinene	26.73	Phe98	SRS1	C2	5.2	(+)-β-pinene epoxide
				Ala280	SRS4	Cmet	6.3	myrtenol
				Thr284	SRS4
				Val346	SRS5
				Leu461	SRS6
		(-)-β-pinene	26.69	Phe190	SRS2	C2	5.3	(-)-β-pinene epoxide
				Ala280	SRS4	Cmet	6.7	myrtenol
				Thr284	SRS4
				Val346	SRS5
				Leu461	SRS6
		(+)-3-carene	24.79	Phe98	SRS1	C1	2.9	Unknown
				Ala280	SRS4	C10	5.4	3-carene-10-ol
				Thr284	SRS4
				Pro345	SRS5
				Val346	SRS5
				Leu461	SRS6
		R-(+)-limonene	26.1	Phe98	SRS1	C4	3.6	Iso-piperitenol
				Val276	SRS4	C7	4.2	Carveol
				Ala280	SRS4
				Thr284	SRS4
				Val346	SRS5
		β-myrcene	23.3	Phe190	SRS2	C4	3.4	Ipsdienol
				Ala280	SRS4
				Asp283	SRS4
				Thr284	SRS4
				Pro345	SRS5
				Val346	SRS5
				Leu461	SRS6
	Dadj-CYP6DJ(Y)1	(+)-α-pinene	24.18	Phe98	SRS1	C4	5.1	(+)-verbenol
				Ala280	SRS4	Cmet	4.9	myrtenol
				Thr284	SRS4
				Val346	SRS5
		(-)-α-pinene	23.68	Phe98	SRS1	C4	3.3	(-)-verbenol
				Ile279	SRS4	Cmet	5.2	myrtenol
				Ala280	SRS4
				Thr284	SRS4
				Val346	SRS5
		(+)-β-pinene	24.09	Phe98	SRS1	C2	4.2	(+)-β-pinene epoxide
				Ala280	SRS4	Cmet	4.7	myrtenol
				Thr284	SRS4
				Val346	SRS5
		(-)-β-pinene	23.8	Phe98	SRS1	C2	3.8	(-)-β-pinene epoxide
				Ala280	SRS4	Cmet	4.1	myrtenol
				Thr284	SRS4
				Val346	SRS5
		(+)-3-carene	21.25	Phe98	SRS1	C8	3.4	Unknown
				Thr284	SRS4	C10	6.3	3-carene-10-ol
				Pro345	SRS5
				Val346	SRS5
		R-(+)-limonene	22.8	Phe98	SRS1	C4	3.8	Iso-piperitenol
				Ala280	SRS4	C7	6	Carveol
				Thr284	SRS4
				Val346	SRS5
		β-myrcene	20.83	Arg82	SRS2	C4	4.8	Ipsdienol
				Phe98	SRS2
				Ala280	SRS4
				Thr284	SRS4
				Val346	SRS5
				Val349	SRS5

## Sheet: Darm
Supplementary material Table 5. Molecular docking results of the CYP6DE and CYP6DJ subfamilies isoforms with the monoterpenes (+)- and (-)-α-pinene, (+)- and (-)-β-pinene, (+)-3-carene, R-(+)-limonene, and β-myrcene.
Species	CYP	Monoterpene	Binding energy (kJ/mol-1)	Residues	Domain	Carbons	Distance (Å)	Products (favored in black)
Dendroctonus armandi	Darm-CYP6DE5(A)	(+)-α-pinene	23.76	Phe98	SRS1	C4	5.5	(+)-verbenol
				Phe285	SRS4	Cmet	6.6	myrtenol
				Leu288	SRS4
				Ala289	SRS4
				Thr293	SRS4
				Val355	SRS5
		(-)-α-pinene	24.22	Phe98	SRS1	C4	3.1	(-)-verbenol
				Phe285	SRS4	Cmet	5	myrtenol
				Ala289	SRS4
				Thr293	SRS4
				Val355	SRS5
		(+)-β-pinene	24.01	Phe98	SRS1	C2	5.6	(+)-β-pinene epoxide
				Phe285	SRS4	Cmet	6.5	myrtenol
				Ala289	SRS4
				Thr293	SRS4
				Val355	SRS5
		(-)-β-pinene	24.51	Phe98	SRS1	C2	4.3	(-)-β-pinene epoxide
				Phe285	SRS4	Cmet	5.1	myrtenol
				Ala289	SRS4
				Thr293	SRS4
				Val355	SRS5
		(+)-3-carene	22.88	Phe98	SRS1	C4/C5	3.1	Unknown
				Phe285	SRS4	C10	5	3-carene-10-ol
				Leu288	SRS4
				Ala289	SRS4
				Thr293	SRS4
		R-(+)-limonene	22.84	Phe285	SRS4	C4	5.5	Iso-piperitenol
				Leu288	SRS4	C7	6.8	Carveol
				Ala289	SRS4
				Glu292	SRS4
				Thr293	SRS4
				Val355	SRS5
				Val470	SRS6
		β-myrcene	21.08	Phe98	SRS1	C4	3.4	Ipsdienol
				Phe285	SRS4
				Leu288	SRS4
				Ala289	SRS4
				Glu292	SRS4
				Thr293	SRS4
				Val355	SRS5
	Darm-CYP6DE6(B)	(+)-α-pinene	25.14	Phe100	SRS1	C4	4.1	(+)-verbenol
				Leu287	SRS4	Cmet	5.3	myrtenol
				Ala291	SRS4
				Thr295	SRS4
				Val357	SRS5
		(-)-α-pinene	24.43	Phe100	SRS1	C4	2.7	(-)-verbenol
				Leu287	SRS4	Cmet	5.5	myrtenol
				Ala291	SRS4
				Thr295	SRS4
				Val357	SRS5
		(+)-β-pinene	24.89	Phe100	SRS1	C2	4.4	(+)-β-pinene epoxide
				Leu287	SRS4	Cmet	5.2	myrtenol
				Ala291	SRS4
				Thr295	SRS4
				Val357	SRS5
		(-)-β-pinene	23.89	Phe100	SRS1	C2	4.9	(-)-β-pinene epoxide
				Leu287	SRS4	Cmet	6.1	myrtenol
				Ala291	SRS4
				Thr295	SRS4
				Val357	SRS5
		(+)-3-carene	21.54	Phe100	SRS1	C5	3.1	Unknown
				Leu287	SRS4	C10	5	3-carene-10-ol
				Ala291	SRS4
				Thr295	SRS4
				Val357	SRS5
		R-(+)-limonene	21.38	Leu287	SRS4	C4	5.3	Iso-piperitenol
				Leu290	SRS4	C7	7.1	Carveol
				Ala291	SRS4
				Glu294	SRS4
				Thr295	SRS4
				Val357	SRS5
				Val472	SRS6
		β-myrcene	19.91	Phe100	SRS1	C4	3.5	Ipsdienol
				Leu287	SRS4
				Leu290	SRS4
				Ala291	SRS4
				Thr295	SRS4
				Val357	SRS5
	Darm-CYP6DJ2(X)	(+)-α-pinene	25.64	Phe103	SRS1	C4	4.3	(+)-verbenol
				Ala285	SRS4	Cmet	6.8	myrtenol
				Asp288	SRS4
				Thr289	SRS4
				Val351	SRS5
				Leu466	SRS6
		(-)-α-pinene	25.94	Phe103	SRS1	C4	3.3	(-)-verbenol
				Ala285	SRS4	Cmet	4.7	myrtenol
				Thr289	SRS4
				Val351	SRS5
				Leu466	SRS6
		(+)-β-pinene	25.77	Phe103	SRS1	C2	5.4	(+)-β-pinene epoxide
				Ala285	SRS4	Cmet	6.5	myrtenol
				Asp288	SRS4
				Thr289	SRS4
				Val351	SRS5
				Leu466	SRS6
		(-)-β-pinene	26.02	Phe103	SRS1	C2	3.8	(-)-β-pinene epoxide
				Ala285	SRS4	Cmet	4.7	myrtenol
				Thr289	SRS4
				Val351	SRS5
				Leu466	SRS6
		(+)-3-carene	24.35	Phe103	SRS1	C2	3.7	Unknown
				Ala285	SRS4	C10	4.7	3-carene-10-ol
				Thr289	SRS4
				Ala350	SRS5
				Val351	SRS5
				Leu466	SRS6
		R-(+)-limonene	25.1	Phe103	SRS1	C4	4.6	Iso-piperitenol
				Ala285	SRS4	C7	3.4	Carveol
				Thr289	SRS4
				Ala350	SRS5
				Val351	SRS5
				Leu466	SRS6
		β-myrcene	22.5	Phe103	SRS1	C4	3.8	Ipsdienol
				Val281	SRS4
				Ala285	SRS4
				Thr289	SRS4
				Ala350	SRS5
				Val351	SRS5

## Sheet: Dfro
Supplementary material Table 5. Molecular docking results of the CYP6DE and CYP6DJ subfamilies isoforms with the monoterpenes (+)- and (-)-α-pinene, (+)- and (-)-β-pinene, (+)-3-carene, R-(+)-limonene, and β-myrcene.
Species	CYP	Monoterpene	Binding energy (kJ/mol-1)	Residues	Domain	Carbons	Distance (Å)	Products (favored in black)
Dendroctonus frontalis	Dfro-CYP6DE(C)1	(+)-α-pinene	23.97	Phe99	SRS1	C4	5.4	(+)-verbenol
				Phe286	SRS4	Cmet	6.8	myrtenol
				Leu289	SRS4
				Ala290	SRS4
				Thr294	SRS4
				Val356	SRS5
		(-)-α-pinene	24.3	Phe99	SRS1	C4	3	(-)-verbenol
				Phe286	SRS4	Cmet	5.2	myrtenol
				Ala290	SRS4
				Thr294	SRS4
				Val356	SRS5
		(+)-β-pinene	24.26	Phe99	SRS1	C2	5.7	(+)-β-pinene epoxide
				Phe286	SRS4	Cmet	6.7	myrtenol
				Leu289	SRS4
				Ala290	SRS4
				Thr294	SRS4
				Val356	SRS5
		(-)-β-pinene	24.64	Phe99	SRS1	C2	4.4	(-)-β-pinene epoxide
				Phe286	SRS4	Cmet	5.1	myrtenol
				Ala290	SRS4
				Thr294	SRS4
				Val356	SRS5
		(+)-3-carene	22.97	Phe99	SRS1	C4	3.1	Unknown
				Phe286	SRS4	C10	5	3-carene-10-ol
				Leu289	SRS4
				Ala290	SRS4
				Thr294	SRS4
				Val356	SRS5
		R-(+)-limonene	22.88	Phe286	SRS4	C4	5.6	Iso-piperitenol
				Leu289	SRS4	C7	6.9	Carveol
				Ala290	SRS4
				Glu293	SRS4
				Thr294	SRS4
				Val356	SRS5
				Val471	NonSRS
		β-myrcene	20.79	Phe99	SRS1	C4	5.7	Ipsdienol
				Phe286	SRS4
				Ala290	SRS4
				Glu293	SRS4
				Ala290	SRS4
				Thr294	SRS4
				Val356	SRS5
				Val471	NonSRS
	Dfro-CYP6DE(A)2	(+)-α-pinene	24.68	Phe121	SRS1	C4	6.4	(+)-verbenol
				Ala312	SRS4	Cmet	6.1	myrtenol
				Thr316	SRS4
				Val378	SRS5
		(-)-α-pinene	25.06	Phe121	SRS1	C4	2.8	(-)-verbenol
				Ala312	SRS4	Cmet	5.3	myrtenol
				Thr316	SRS4
				Val377	SRS5
				Val378	SRS5
		(+)-β-pinene	24.81	Phe121	SRS1	C2	5.5	(+)-β-pinene epoxide
				Ala312	SRS4	Cmet	5.9	myrtenol
				Thr316	SRS4
				Val378	SRS5
		(-)-β-pinene	25.06	Phe121	SRS1	C2	4.7	(-)-β-pinene epoxide
				Phe308	SRS4	Cmet	5.7	myrtenol
				Ala312	SRS4
				Thr316	SRS4
				Val378	SRS5
		(+)-3-carene	24.68	Phe121	SRS1	C5	2.9	Unknown
				Phe308	SRS4	C10	5.1	3-carene-10-ol
				Ala312	SRS4
				Thr316	SRS4
				Val377	SRS5
				Val378	SRS5
		R-(+)-limonene	22.13	Phe121	SRS1	C4	5.5	Iso-piperitenol
				Ala312	SRS4	C7	4.3	Carveol
				Thr316	SRS4
				Val378	SRS5
		β-myrcene	22.55	Phe121	SRS1	C4	5.7	Ipsdienol
				Phe308	SRS4
				Ala312	SRS4
				Val378	SRS5
				Val380	SRS5
				Ile381	SRS5
				Pro382	SRS5
	Dfro-CYP6DJ(Y)1	(+)-α-pinene	24.05	Phe98	SRS1	C4	5.2	(+)-verbenol
				Ala280	SRS4	Cmet	4.9	myrtenol
				Thr284	SRS4
				Val346	SRS5
		(-)-α-pinene	23.76	Phe98	SRS1	C4	3.5	(-)-verbenol
				Ile279	SRS4	Cmet	6.6	myrtenol
				Ala280	SRS4
				Thr284	SRS4
				Val346	SRS5
		(+)-β-pinene	24.14	Phe98	SRS1	C2	4.3	(+)-β-pinene epoxide
				Ala280	SRS4	Cmet	4.8	myrtenol
				Thr284	SRS4
				Val346	SRS5
		(-)-β-pinene	23.72	Phe98	SRS1	C2	3.9	(-)-β-pinene epoxide
				Ala280	SRS4	Cmet	4.3	myrtenol
				Thr284	SRS4
				Val346	SRS5
		(+)-3-carene	20.92	Phe98	SRS1	C8	3.4	Unknown
				Ala280	SRS4	C10	6.6	3-carene-10-ol
				Thr284	SRS4
				Pro345	SRS5
				Val346	SRS5
		R-(+)-limonene	23.05	Arg82	SRS1	C4	3.9	Iso-piperitenol
				Phe98	SRS1	C7	5.8	Carveol
				Ala280	SRS4
				Thr284	SRS4
				Val346	SRS5
		β-myrcene	20.75	Arg82	SRS1	C4	5	Ipsdienol
				Phe98	SRS1
				Ala280	SRS4
				Thr284	SRS4
				Val346	SRS5
				Asn348	SRS5
				Val349	SRS5
	Dfro-CYP6DJ(X)2-1	(+)-α-pinene	26.77	Phe103	SRS1	C4	4.5	(+)-verbenol
				Ala285	SRS4	Cmet	6.4	myrtenol
				Thr289	SRS4
				Val350	SRS5
				Leu465	SRS6
		(-)-α-pinene	26.81	Phe103	SRS1	C4	5.5	(+)-verbenol
				Ala285	SRS4	Cmet	4.8	myrtenol
				Thr289	SRS4
				Pro349	SRS5
				Val350	SRS5
				Leu465	SRS6
		(+)-β-pinene	26.81	Phe103	SRS1	C2	5.2	(+)-β-pinene epoxide
				Ala285	SRS4	Cmet	6.3	myrtenol
				Thr289	SRS4
				Val350	SRS5
				Leu465	SRS6
		(-)-β-pinene	26.69	Phe195	SRS2	C2	5.2	(-)-β-pinene epoxide
				Ala285	SRS4	Cmet	6.6	myrtenol
				Thr289	SRS4
				Pro349	SRS5
				Val350	SRS5
				Leu465	SRS6
		(+)-3-carene	25.02	Ala285	SRS4	C1	2.9	Unknown
				Thr289	SRS4	C10	5.3	3-carene-10-ol
				Pro349	SRS5
				Val350	SRS5
				Leu465	SRS6
		R-(+)-limonene	26.31	Phe103	SRS1	C4	3.3	Iso-piperitenol
				Val281	SRS4	C7	4.3	Carveol
				Ala285	SRS4
				Thr289	SRS4
				Pro349	SRS5
				Val350	SRS5
		β-myrcene	23.68	Phe195	SRS2	C3	3.7	Ipsdienol
				Ile284	SRS4
				Ala285	SRS4
				Asp288	SRS4
				Thr289	SRS4
				Pro349	SRS5
				Val350	SRS5
				Leu465	SRS6
	Dfro-CYP6DJ(X)2-2	(+)-α-pinene	26.35	Asp288	SRS4	C4	4.3	(+)-verbenol
				Thr289	SRS4	Cmet	6.7	myrtenol
				Leu351	SRS5
				Leu466	SRS6
		(-)-α-pinene	26.44	Ala285	SRS4	C4	5.9	(-)-verbenol
				Thr289	SRS4	Cmet	4.7	myrtenol
				Pro350	SRS5
				Leu351	SRS5
				Leu466	SRS6
		(+)-β-pinene	26.4	Ala285	SRS4	C2	5.5	(+)-β-pinene epoxide
				Asp288	SRS4	Cmet	6.8	myrtenol
				Thr289	SRS4
				Leu351	SRS5
				Leu466	SRS6
		(-)-β-pinene	26.06	Phe103	SRS1	C2	4.5	(-)-β-pinene epoxide
				Ala285	SRS4	Cmet	4.8	myrtenol
				Thr289	SRS4
				Pro350	SRS5
				Leu351	SRS5
				Leu466	SRS6
		(+)-3-carene	24.72	Phe103	SRS1	C1	2.9	Unknown
				Ala285	SRS4	C10	5.4	3-carene-10-ol
				Thr289	SRS4
				Pro350	SRS5
				Leu351	SRS5
		R-(+)-limonene	25.64	Ala285	SRS4	C4	3.2	Iso-piperitenol
				Thr289	SRS4	C7	4.9	Carveol
				Pro350	SRS5
				Leu351	SRS5
				Leu466	SRS6
		β-myrcene	23.17	Phe103	SRS1	C4	4.1	Ipsdienol
				Val281	SRS4
				Ala285	SRS4
				Thr289	SRS4
				Pro350	SRS5
				Leu351	SRS5
				Leu466	SRS6

## Sheet: Dmex
Supplementary material Table 5. Molecular docking results of the CYP6DE and CYP6DJ subfamilies isoforms with the monoterpenes (+)- and (-)-α-pinene, (+)- and (-)-β-pinene, (+)-3-carene, R-(+)-limonene, and β-myrcene.
Species	CYP	Monoterpene	Binding energy (kJ/mol-1)	Residues	Domain	Carbons	Distance (Å)	Products (favored in black)
Dendroctonus mexicanus	Dmex-CYP6DE(A)1	(+)-α-pinene	23.84	Phe287	SRS4	C4	5.9	(+)-verbenol
				Leu290	SRS4	Cmet	6.9	myrtenol
				Ala291	SRS4
				Thr295	SRS4
				Val357	SRS5
		(-)-α-pinene	24.01	Phe100	SRS1	C4	3	(-)-verbenol
				Phe287	SRS4	Cmet	5.1	myrtenol
				Ala291	SRS4
				Thr295	SRS4
				Val357	SRS5
		(+)-β-pinene	24.05	Phe287	SRS4	C2	6	(+)-β-pinene epoxide
				Leu290	SRS4	Cmet	6.9	myrtenol
				Ala291	SRS4
				Thr295	SRS4
				Val357	SRS5
		(-)-β-pinene	24.3	Phe100	SRS1	C2	4.8	(-)-β-pinene epoxide
				Phe287	SRS4	Cmet	5.7	myrtenol
				Ala291	SRS4
				Thr295	SRS4
				Val357	SRS5
		(+)-3-carene	22.71	Phe100	SRS1	C4/C5	3	Unknown
				Phe287	SRS4	C10	4.9	3-carene-10-ol
				Leu290	SRS4
				Ala291	SRS4
				Thr295	SRS4
				Val357	SRS5
		R-(+)-limonene	22.88	Phe287	SRS4	C4	5.5	Iso-piperitenol
				Leu290	SRS4	C7	6.9	Carveol
				Ala291	SRS4
				Glu294	SRS4
				Thr295	SRS4
				Val357	SRS5
				Val472	SRS6
		β-myrcene	25.02	Phe100	SRS1	C4	5.5	Ipsdienol
				Phe287	SRS4
				Leu290	SRS4
				Ala291	SRS4
				Glu294	SRS4
				Thr295	SRS4
				Val357	SRS5
				Val472	SRS6
	Dmex-CYP6DE(C)2	(+)-α-pinene	25.06	Phe99	SRS1	C4	4	(+)-verbenol
				Leu286	SRS4	Cmet	5.3	myrtenol
				Ala290	SRS4
				Thr294	SRS4
				Val356	SRS5
		(-)-α-pinene	24.56	Phe99	SRS1	C4	2.8	(-)-verbenol
				Leu286	SRS4	Cmet	5	myrtenol
				Ala290	SRS4
				Thr294	SRS4
				Val356	SRS5
		(+)-β-pinene	24.81	Phe99	SRS1	C2	4.4	(+)-β-pinene epoxide
				Leu286	SRS4	Cmet	5.2	myrtenol
				Ala290	SRS4
				Thr294	SRS4
				Val356	SRS5
		(-)-β-pinene	23.97	Phe99	SRS1	C2	4.8	(-)-β-pinene epoxide
				Leu286	SRS4	Cmet	6	myrtenol
				Ala290	SRS4
				Thr294	SRS4
				Val356	SRS6
		(+)-3-carene	21.58	Phe99	SRS1	C5	2.9	Unknown
				Leu286	SRS4	C10	4.9	3-carene-10-ol
				Leu289	SRS4
				Ala290	SRS4
				Thr294	SRS4
				Val356	SRS5
		R-(+)-limonene	21.67	Leu286	SRS4	C4	4.1	Iso-piperitenol
				Ala290	SRS4	C7	5.4	Carveol
				Glu293	SRS4
				Thr294	SRS4
				Ile355	SRS5
				Val356	SRS5
				Val471	SRS6
		β-myrcene	20.58	Phe99	SRS1	C4	4.1	Ipsdienol
				Leu286	SRS4
				Leu289	SRS4
				Ala290	SRS4
				Thr294	SRS4
				Val356	SRS5
				Val471	SRS6
	Dmex-CYP6DJ(Y)1	(+)-α-pinene	24.26	Arg82	SRS1	C4	6.4	(+)-verbenol
				Phe98	SRS1	Cmet	3	myrtenol
				Ala280	SRS4
				Thr284	SRS4
		(-)-α-pinene	24.47	Arg82	SRS1	C4	6.4	(-)-verbenol
				Phe98	SRS1	Cmet	3	myrtenol
				Ala280	SRS4
				Thr284	SRS4
		(+)-β-pinene	24.22	Arg82	SRS1	C2	4.1	(+)-β-pinene epoxide
				Phe98	SRS1	Cmet	3	myrtenol
				Ala280	SRS4
				Thr284	SRS4
		(-)-β-pinene	24.3	Arg82	SRS1	C2	4	(-)-β-pinene epoxide
				Phe98	SRS1	Cmet	3.1	myrtenol
				Ala280	SRS4
				Thr284	SRS4
		(+)-3-carene	22.3	Arg82	SRS1	C5	4.1	Unknown
				Phe98	SRS1	C10	6.9	3-carene-10-ol
				Ala280	SRS4
		R-(+)-limonene	23.59	Phe98	SRS1	C4	6	Iso-piperitenol
				Ala276	SRS4	C7	5.6	Carveol
				Ile279	SRS4
				Ala280	SRS4
				Thr284	SRS4
		β-myrcene	22.46	Ser96	SRS1	C4	5.1	Ipsdienol
				Ile97	SRS1
				Phe98	SRS1
				Ala276	SRS4
				Ala280	SRS4
				Val346	SRS5

## Sheet: Dpon
Supplementary material Table 5. Molecular docking results of the CYP6DE and CYP6DJ subfamilies isoforms with the monoterpenes (+)- and (-)-α-pinene, (+)- and (-)-β-pinene, (+)-3-carene, R-(+)-limonene, and β-myrcene.
Species	CYP	Monoterpene	Binding energy (kJ/mol-1)	Residues	Domain	Carbons	Distance (Å)	Products (favored in black)
Dendroctonus ponderosae	Dpon-CYP6DE1(C)	(+)-α-pinene	24.81	Phe99	SRS1	C4	4.1	(+)-verbenol
				Leu286	SRS4	Cmet	5.3	myrtenol
				Ala290	SRS4
				Thr294	SRS4
				Val356	SRS5
		(-)-α-pinene	24.18	Phe99	SRS1	C4	2.7	(-)-verbenol
				Leu286	SRS4	Cmet	5.5	myrtenol
				Ala290	SRS4
				Thr294	SRS4
				Val356	SRS5
		(+)-β-pinene	24.43	Phe99	SRS1	C2	4.3	(+)-β-pinene epoxide
				Leu286	SRS4	Cmet	5.2	myrtenol
				Ala290	SRS4
				Thr294	SRS4
				Val356	SRS5
		(-)-β-pinene	23.97	Phe99	SRS1	C2	6	(-)-β-pinene epoxide
				Leu286	SRS4	Cmet	7.1	myrtenol
				Leu289	SRS4
				Ala290	SRS4
				Thr294	SRS4
				Val356	SRS5
		(+)-3-carene	21.17	Phe99	SRS1	C4/C5	3.1	Unknown
				Leu289	SRS4	C10	4.9	3-carene-10-ol
				Ala290	SRS4
				Thr294	SRS4
				Val356	SRS5
		R-(+)-limonene	21.38	Leu286	SRS4	C4	6	Iso-piperitenol
				Leu289	SRS4	C7	6.8	Carveol
				Ala290	SRS4
				Glu293	SRS4
				Thr294	SRS4
				Val356	SRS5
				Val471	SRS6
		β-myrcene	19.79	Phe99	SRS1	C4	3.4	Ipsdienol
				Leu286	SRS4
				Leu289	SRS4
				Ala290	SRS4
				Thr294	SRS4
				Val356	SRS5
				Val471	SRS6
	Dpon-CYP6DE2(B)	(+)-α-pinene	24.14	Phe99	SRS1	C4	4.6	(+)-verbenol
				Val286	SRS4	Cmet	6.6	myrtenol
				Ala290	SRS4
				Thr294	SRS4
				Ala356	SRS5
		(-)-α-pinene	24.26	Leu289	SRS4	C4	3.7	(-)-verbenol
				Ala290	SRS4	Cmet	6.4	myrtenol
				Thr294	SRS4
				Ala356	SRS5
		(+)-β-pinene	24.14	Phe99	SRS1	C2	4.3	(+)-β-pinene epoxide
				Val286	SRS4	Cmet	4.8	myrtenol
				Ala290	SRS4
				Thr294	SRS4
				Ala356	SRS5
		(-)-β-pinene	24.43	Ala290	SRS4	C2	5.2	(-)-β-pinene epoxide
				Thr294	SRS4	Cmet	6.5	myrtenol
				Ala356	SRS5
		(+)-3-carene	23.09	Val286	SRS4	C4	2.9	Unknown
				Ala290	SRS4	C10	4.2	3-carene-10-ol
				Thr294	SRS4
				Val355	SRS5
				Ala356	SRS5
		R-(+)-limonene	23.01	Phe99	SRS1	C4	3.1	Iso-piperitenol
				Val286	SRS4	C7	4.9	Carveol
				Ala290	SRS4
				Thr294	SRS4
				Val355	SRS5
				Ala356	SRS5
				Val471	SRS6
		β-myrcene	20.75	Phe99	SRS1	C4	5.3	Ipsdienol
				Thr294	SRS4
				Ala356	SRS5
				Pro357	SRS5
				Val358	SRS5
				Pro360	SRS5
	Dpon-CYP6DE3(C)	(+)-α-pinene	23.13	Phe99	SRS1	C4	4.8	(+)-verbenol
				Val286	SRS4	Cmet	5.4	myrtenol
				Ala290	SRS4
				Thr294	SRS4
		(-)-α-pinene	22.88	Phe99	SRS1	C4	3.1	(-)-verbenol
				Ala290	SRS4	Cmet	4.8	myrtenol
				Val356	SRS5
		(+)-β-pinene	23.17	Phe99	SRS1	C2	4.7	(+)-β-pinene epoxide
				Ala290	SRS4	Cmet	4.9	myrtenol
				Thr294	SRS4
		(-)-β-pinene	22.8	Phe99	SRS1	C2	3.8	(+)-β-pinene epoxide
				Val286	SRS4	Cmet	2.9	myrtenol
				Ala290	SRS4
		(+)-3-carene	21.54	Phe99	SRS1	C6	3.3	Unknown
				Val286	SRS4	C10	6.7	3-carene-10-ol
				Ala290	SRS4
				Val356	SRS5
		R-(+)-limonene	21.38	Phe99	SRS1	C4	6.1	Iso-piperitenol
				Ala290	SRS4	C7	6.7	Carveol
				Val356	SRS5
				Pro360	SRS5
		β-myrcene	21.17	Phe99	SRS1	C4	5.6	Ipsdienol
				Ala290	SRS4
				Thr294	SRS4
				Val356	SRS5
				Val358	SRS5
				Ile359	SRS5
				Pro360	SRS5
	Dpon-CYP6DE4(A)	(+)-α-pinene	25.77	Phe121	SRS1	C4	2.8	(+)-verbenol
				Phe308	SRS4	Cmet	6.4	myrtenol
				Ala312	SRS4
				Thr316	SRS4
				Val378	SRS5
		(-)-α-pinene	25.98	Phe121	SRS1	C4	2.8	(-)-verbenol
				Ala312	SRS4	Cmet	5.4	myrtenol
				Thr316	SRS4
				Val377	SRS5
				Val378	SRS5
		(+)-β-pinene	25.81	Phe121	SRS1	C2	4.6	(+)-β-pinene epoxide
				Phe308	SRS4	Cmet	5.6	myrtenol
				Ala312	SRS4
				Thr316	SRS4
				Val378	SRS5
		(-)-β-pinene	25.94	Phe121	SRS1	C2	4.7	(-)-β-pinene epoxide
				Phe308	SRS4	Cmet	5.7	myrtenol
				Ala312	SRS4
				Thr316	SRS4
				Val378	SRS5
		(+)-3-carene	24.39	Phe121	SRS1	C5	2.9	Unknown
				Phe308	SRS4	C10	5.1	3-carene-10-ol
				Ala312	SRS4
				THr316	SRS4
				Val377	SRS5
				Val378	SRS5
		R-(+)-limonene	23.01	Phe121	SRS3	C4	5.1	Iso-piperitenol
				Phe308	SRS4	C7	7.3	Carveol
				Ala312	SRS4
				Thr316	SRS4
				Val377	SRS5
				Val378	SRS5
		β-myrcene	22.76	Phe121	SRS1	C4	5.7	Ipsdienol
				Phe308	SRS4
				Ala312	SRS4
				Val378	SRS5
				Val380	SRS5
				Ile381	SRS5
				Pro382	SRS5
	Dpon-CYP6DJ1(Y)	(+)-α-pinene	15.6	Val302	N/A
				Tyr331	N/A
				Phe392	N/A
				Asp393	N/A
				Pro394	N/A
				Asp395	N/A
		(-)-α-pinene	15.81	Asp301	N/A
				Val302	N/A
				Tyr331	N/A
				Phe392	N/A
				Asp393	N/A
				Pro394	N/A
				Asp395	N/A
		(+)-β-pinene	15.77	Val302	N/A
				Tyr331	N/A
				Phe392	N/A
				Asp393	N/A
				Pro394	N/A
				Asp395	N/A
		(-)-β-pinene	15.77	Val302	N/A
				Tyr331	N/A
				Phe392	N/A
				Asp393	N/A
				Pro394	N/A
				Asp395	N/A
		(+)-3-carene	13.93	Pro387	N/A
				Asp393	N/A
				Arg396	N/A
				Lys402	N/A
		R-(+)-limonene	13.22	Asn388	N/A
				Pro389	N/A
				Glu390	N/A
				Arg391	N/A
		β-myrcene	12.46	Pro387	N/A
				Asn388	N/A
				Arg391	N/A
				Asp393	N/A
				Arg396	N/A
		(-)-(4R)-limonene	27.11	Phe190	SRS2
				Val276	SRS4
				Leu279	SRS4
				Ala280	SRS4
				Thr284	SRS4
				Phe460	SRS6
				Leu461	SRS6
		(-)-(4S)-limonene	27.11	Phe98	SRS1
				Phe190	SRS2
				Val276	SRS4
				Ala280	SRS4
				Thr284	SRS4
				Phe460	SRS6
				Leu461	SRS6
	Dpon-CYP6DJ2(X)	(+)-α-pinene	26.56	Phe98	SRS1	C4	5.5	(+)-verbenol
				Ala280	SRS4	Cmet	4.8	myrtenol
				Thr284	SRS4
				Val346	SRS5
				Leu461	SRS6
		(-)-α-pinene	27.11	Phe190	SRS2	C4	3.7	(-)-verbenol
				Ile279	SRS4	Cmet	6.9	myrtenol
				Ala280	SRS4
				Thr284	SRS4
				Val346	SRS5
				Leu461	SRS6
		(+)-β-pinene	26.73	Phe98	SRS1	C2	4.6	(+)-β-pinene epoxide
				Ala280	SRS4	Cmet	4.4	myrtenol
				Thr284	SRS4
				Val346	SRS5
				Leu461	SRS6
		(-)-β-pinene	27.02	Phe190	SRS2	C2	5.3	(-)-β-pinene epoxide
				Ala280	SRS4	Cmet	6.7	myrtenol
				Thr284	SRS4
				Val346	SRS5
				Leu461	SRS6
		(+)-3-carene	24.81	Phe98	SRS1	C1	2.9	Unknown
				Ala280	SRS4	C10	5.3	3-carene-10-ol
				Thr284	SRS4
				Pro345	SRS5
				Val346	SRS5
				Leu461	SRS6
		R-(+)-limonene	26.19	Phe98	SRS1	C4	3.7	Iso-piperitenol
				Val276	SRS4	C7	4	Carveol
				Ala280	SRS4
				Thr284	SRS4
				Val346	SRS5
		β-myrcene	23.51	Phe98	SRS1	C4	3	Ipsdienol
				Val276	SRS4
				Ala280	SRS4
				Thr284	SRS4
				Pro345	SRS5
				Val346	SRS5
				Leu461	SRS6

## Sheet: Drhi
Supplementary material Table 5. Molecular docking results of the CYP6DE and CYP6DJ subfamilies isoforms with the monoterpenes (+)- and (-)-α-pinene, (+)- and (-)-β-pinene, (+)-3-carene, R-(+)-limonene, and β-myrcene.
Species	CYP	Monoterpene	Binding energy (kJ/mol-1)	Residues	Domain	Carbons	Distance (Å)	Products (favored in black)
Dendroctonus rhizophagus	Drhi-CYP6DE1(C)	(+)-α-pinene	23.22	Phe108	SRS1	C4	4.8	(+)-verbenol
				Val295	SRS4	Cmet	5.4	myrtenol
				Ala299	SRS4
				Thr303	SRS4
		(-)-α-pinene	22.97	Phe108	SRS1	C4	3.1	(-)-verbenol
				Ala299	SRS4	Cmet	4.9	myrtenol
				Val365	SRS5
		(+)-β-pinene	23.26	Phe108	SRS1	C2	4.8	(+)-β-pinene epoxide
				Val295	SRS4	Cmet	5.2	myrtenol
				Ala299	SRS4
				Thr303	SRS4
		(-)-β-pinene	22.92	Phe108	SRS1	C2	3.8	(-)-β-pinene epoxide
				Val295	SRS4	Cmet	3	myrtenol
				Ala299	SRS4
		(+)-3-carene	21.67	Phe108	SRS1	C6	3.4	Unknown
				Val295	SRS4	C10	6.7	3-carene-10-ol
				Ala299	SRS4
				Val365	SRS5
		R-(+)-limonene	21.42	Phe108	SRS1	C4	5.7	Iso-piperitenol
				Val295	SRS4	C7	6	Carveol
				Ala299	SRS4
				Val365	SRS5
		β-myrcene	21.25	Phe108	SRS1	C4	5.6	Ipsdienol
				Ala299	SRS4
				Thr303	SRS4
				Val365	SRS5
				Val367	SRS5
				Ile368	SRS5
				Pro369	SRS5
	Drhi-CYP6DE3(B)	(+)-α-pinene	21.63	Leu286	SRS4	C4	4	(+)-verbenol
				Ala290	SRS4	Cmet	6.6	myrtenol
				Thr294	SRS4
				Ala356	SRS5
		(-)-α-pinene	24.64	Leu286	SRS4	C4	3.9	(-)-verbenol
				Leu289	SRS4	Cmet	6.6	myrtenol
				Ala290	SRS4
				Thr294	SRS4
				Ala356	SRS5
		(+)-β-pinene	24.3	Phe99	SRS1	C2	4.9	(+)-β-pinene epoxide
				Leu286	SRS4	Cmet	6.1	myrtenol
				Ala290	SRS4
				Thr294	SRS4
				Ala356	SRS5
		(-)-β-pinene	24.6	Leu286	SRS4	C2	4.1	(-)-β-pinene epoxide
				Ala290	SRS4	Cmet	4.8	myrtenol
				Thr294	SRS4
				Ala356	SRS5
		(+)-3-carene	22.92	Leu286	SRS4	C6	2.8	Unknown
				Ala290	SRS4	C10	4.1	3-carene-10-ol
				Thr294	SRS4
				Val355	SRS5
				Ala356	SRS5
		R-(+)-limonene	23.59	Phe99	SRS1	C4	3.2	Iso-piperitenol
				Leu286	SRS4	C7	4.4	Carveol
				Ala290	SRS4
				Thr294	SRS4
				Val355	SRS5
				Ala356	SRS5
		β-myrcene	21.08	Phe99	SRS1	C4	5.5	Ipsdienol
				Ala290	SRS4
				Thr294	SRS4
				Ala356	SRS5
				Ile358	SRS5
				Ile359	SRS5
				Pro360	SRS5
	Drhi-CYP6DE4(A)	(+)-α-pinene	22.76	Gly86	SRS1	C4	7.8	(+)-verbenol
				Phe100	SRS1	Cmet	5.6	myrtenol
				Pro361	SRS5
				Arg429	NonSRS
		(-)-α-pinene	22.55	Phe287	SRS4	C4	6.2	(-)-verbenol
				Leu290	SRS4	Cmet	7	myrtenol
				Ala291	SRS4
				Thr295	SRS4
				Val357	SRS5
		(+)-β-pinene	23.05	Phe287	SRS4	C2	3.8	(+)-β-pinene epoxide
				Leu290	SRS4	Cmet	2.5	myrtenol
				Ala291	SRS4
				Glu294	SRS4
				Thr295	SRS4
				Val357	SRS5
				Val472	SRS6
		(-)-β-pinene	22.8	Gly86	SRS1	C2	9.8	(-)-β-pinene epoxide
				Val87	SRS1	Cmet	10.5	myrtenol
				Tyr89	SRS1
				Phe100	SRS1
				Pro361	SRS5
				Arg362	SRS5
				Arg429	NonSRS
		(+)-3-carene	21.5	Phe287	SRS4	C5	2.9	Unknown
				Leu290	SRS4	C10	5	3-carene-10-ol
				Ala291	SRS4
				Thr295	SRS4
				Val357	SRS5
		R-(+)-limonene	22.04	Phe100	SRS1	C4	5.9	Iso-piperitenol
				Phe287	SRS4	C7	5.2	Carveol
				Thr295	SRS4
				Val357	SRS5
		β-myrcene	20.96	Phe100	SRS1	C4	5.1	Ipsdienol
				Phe287	SRS4
				Ala291	SRS4
				Thr295	SRS4
	Drhi-CYP6DJ1(Y)	(+)-α-pinene	26.15	Thr284	SRS4	C4	3.6	(+)-verbenol
				Val346	SRS5	Cmet	6.8	myrtenol
				Leu461	SRS6
		(-)-α-pinene	25.89	Phe98	SRS1	C4	3.4	(-)-verbenol
				Ala280	SRS4	Cmet	4.6	myrtenol
				Thr284	SRS4
				Val346	SRS5
		(+)-β-pinene	26.35	Thr284	SRS4	C2	5.4	(+)-β-pinene epoxide
				Val346	SRS5	Cmet	6.7	myrtenol
				Leu461	SRS6
		(-)-β-pinene	25.94	Phe98	SRS1	C2	3.8	(-)-β-pinene epoxide
				Ala280	SRS4	Cmet	4.7	myrtenol
				Thr284	SRS4
				Val346	SRS5
		(+)-3-carene	24.68	Phe98	SRS1	C1	3.2	Unknown
				Ala280	SRS4	C10	4.7	3-carene-10-ol
				Thr284	SRS4
				Pro345	SRS5
				Val346	SRS5
		R-(+)-limonene	25.1	Phe98	SRS1	C4	4	Iso-piperitenol
				Val276	SRS4	C7	3.9	Carveol
				Ala280	SRS4
				Thr284	SRS4
				Val346	SRS6
		β-myrcene	22.63	Phe98	SRS1	C4	3.7	Ipsdienol
				Val276	SRS4
				Ala280	SRS4
				Thr284	SRS4
				Pro345	SRS5
				Val346	SRS5
	Drhi-CYP6DJ2(X)	(+)-α-pinene	26.67	Phe98	SRS1	C4	3.9	(+)-verbenol
				Ala280	SRS4	Cmet	6.4	myrtenol
				Asp283	SRS4
				Thr284	SRS4
				Val346	SRS5
				Leu461	SRS6
		(-)-α-pinene	27.02	Phe190	SRS2	C4	3.7	(-)-verbenol
				Ala280	SRS4	Cmet	6.8	myrtenol
				Thr284	SRS4
				Val346	SRS5
				Leu461	SRS6
		(+)-β-pinene	26.81	Ala280	SRS4	C2	4.3	(+)-β-pinene epoxide
				Thr284	SRS4	Cmet	4.4	myrtenol
				Val346	SRS5
				Leu461	SRS6
		(-)-β-pinene	26.86	Phe190	SRS2	C2	5.3	(-)-β-pinene epoxide
				Ala280	SRS4	Cmet	6.7	myrtenol
				Thr284	SRS4
				Val346	SRS5
				Leu461	SRS6
		(+)-3-carene	24.93	Phe98	SRS1	C1	2.9	Unknown
				Ala280	SRS4	C10	5.3	3-carene-10-ol
				Thr284	SRS4
				Pro345	SRS5
				Val346	SRS5
				Leu461	SRS6
		R-(+)-limonene	26.19	Phe98	SRS1	C4	3.7	Iso-piperitenol
				Val276	SRS4	C7	4	Carveol
				Ala280	SRS4
				Thr284	SRS4
				Pro345	SRS5
				Val346	SRS5
		β-myrcene	23.51	Phe98	SRS1	C4	3	Ipsdienol
				Val276	SRS4
				Ala280	SRS4
				Thr284	SRS4
				Pro345	SRS5
				Val346	SRS5
				Leu461	SRS6

## Sheet: Dval
Supplementary material Table 5. Molecular docking results of the CYP6DE and CYP6DJ subfamilies isoforms with the monoterpenes (+)- and (-)-α-pinene, (+)- and (-)-β-pinene, (+)-3-carene, R-(+)-limonene, and β-myrcene.
Species	CYP	Monoterpene	Binding energy (kJ/mol-1)	Residues	Domain	Carbons	Distance (Å)	Products (favored in black)
Dendroctonus valens	Dval-CYP6DE1(C)	(+)-α-pinene	23.34	Phe109	SRS1	C4	4.8	(+)-verbenol
				Val296	SRS4	Cmet	5.1	myrtenol
				Ala300	SRS4
				Thr304	SRS4
		(-)-α-pinene	23.22	Ala300	SRS4	C4	3.4	(-)-verbenol
				Val366	SRS5	Cmet	4.8	myrtenol
		(+)-β-pinene	23.43	Phe109	SRS1	C2	3.6	(+)-β-pinene epoxide
				Val296	SRS4	Cmet	2.6	myrtenol
				Ala300	SRS4
				Thr304	SRS4
				Val366	SRS5
		(-)-β-pinene	22.97	Phe109	SRS1	C2	4.2	(+)-β-pinene epoxide
				Ala300	SRS4	Cmet	4.8	myrtenol
				Thr304	SRS4
				Val366	SRS5
		(+)-3-carene	21.96	Phe109	SRS1	C6	3.5	Unknown
				Val296	SRS4	C10	6.8	3-carene-10-ol
				Ala300	SRS4
				Val366	SRS5
		R-(+)-limonene	22.8	Phe109	SRS1	C4	6.1	Iso-piperitenol
				Ala300	SRS4	C7	6.4	Carveol
				Val366	SRS5
		β-myrcene	21.79	Phe109	SRS1	C4	5.9	Ipsdienol
				Ala300	SRS4
				Val366	SRS5
				Val368	SRS5
				Ile369	SRS5
				Pro370	SRS5
	Dval-CYP6DE4(A)	(+)-α-pinene	25.14	Phe121	SRS1	C4	6.5	(+)-verbenol
				Ala312	SRS4	Cmet	6.2	myrtenol
				Thr316	SRS4
				Val378	SRS5
		(-)-α-pinene	25.68	Phe121	SRS1	C4	2.9	(-)-verbenol
				Ala312	SRS4	Cmet	5.3	myrtenol
				Thr316	SRS4
				Val378	SRS5
		(+)-β-pinene	25.35	Phe308	SRS4	C2	4.1	(+)-β-pinene epoxide
				Ala312	SRS4	Cmet	4.7	myrtenol
				Thr316	SRS4
				Val378	SRS5
		(-)-β-pinene	25.77	Phe121	SRS1	C2	4.7	(-)-β-pinene epoxide
				Phe308	SRS4	Cmet	5.7	myrtenol
				Ala312	SRS4
				Thr316	SRS4
				Val378	SRS5
		(+)-3-carene	23.38	Phe121	SRS1	C5	2.9	Unknown
				Phe308	SRS4	C10	5.1	3-carene-10-ol
				Ala312	SRS4
				Thr316	SRS4
				Val377	SRS5
				Val378	SRS5
		R-(+)-limonene	22.59	Thr214	SRS3	C4	6.2	Iso-piperitenol
				Pro215	SRS3	C7	7.4	Carveol
				Phe308	SRS4
				Leu311	SRS4
				Ala312	SRS4
		β-myrcene	22.71	Phe121	SRS1	C4	5.7	Ipsdienol
				Phe308	SRS4
				Ala312	SRS4
				Val378	SRS5
				Val380	SRS5
				Ile381	SRS5
				Pro382	SRS5
	Dval-CYP6DJ1(Y)	(+)-α-pinene	27.07	Phe98	SRS1	C4	4	(+)-verbenol
				Glu283	SRS4	Cmet	6.7	myrtenol
				Thr284	SRS4
				Val346	SRS5
				Leu461	SRS6
		(-)-α-pinene	26.73	Phe190	SRS2	C4	3.8	(-)-verbenol
				Ile279	SRS4	Cmet	6.9	myrtenol
				Ala280	SRS4
				Thr284	SRS4
				Val346	SRS5
				Leu461	SRS6
		(+)-β-pinene	27.07	Phe98	SRS1	C2	5.4	(+)-β-pinene epoxide
				Thr284	SRS4	Cmet	6.6	myrtenol
				Val346	SRS5
				Leu461	SRS6
		(-)-β-pinene	26.81	Phe98	SRS1	C2	4.2	(-)-β-pinene epoxide
				Ala280	SRS4	Cmet	4.4	myrtenol
				Thr284	SRS4
				Pro345	SRS5
				Val346	SRS5
				Leu461	SRS6
		(+)-3-carene	24.89	Ala280	SRS4	C2	2.8	Unknown
				Thr284	SRS4	C10	4.8	3-carene-10-ol
				Pro345	SRS5
				Val346	SRS5
				Leu461	SRS6
		R-(+)-limonene	25.94	Phe98	SRS1	C4	3.6	Iso-piperitenol
				Val276	SRS4	C7	4.4	Carveol
				Ala280	SRS4
				Thr284	SRS4
				Val346	SRS5
		β-myrcene	23.72	Phe190	SRS2	C4	3.6	Ipsdienol
				Ile279	SRS4
				Ala280	SRS4
				Glu283	SRS4
				Thr284	SRS4
				Pro345	SRS5
				Val346	SRS5
				Leu461	SRS6
	Dval-CYP6DJ2(X)	(+)-α-pinene	26.73	Phe98	SRS1	C4	4	(+)-verbenol
				Ala280	SRS4	Cmet	6.4	myrtenol
				Asp283	SRS4
				Thr284	SRS4
				Val346	SRS5
				Leu461	SRS6
		(-)-α-pinene	26.73	Phe190	SRS2	C4	4	(-)-verbenol
				Ala280	SRS4	Cmet	7	myrtenol
				Thr284	SRS4
				Val346	SRS5
				Leu461	SRS6
		(+)-β-pinene	26.77	Phe98	SRS1	C2	5.1	(+)-β-pinene epoxide
				Ala280	SRS4	Cmet	6.3	myrtenol
				Thr284	SRS4
				Val346	SRS5
				Leu461	SRS6
		(-)-β-pinene	26.56	Phe190	SRS2	C2	5.4	(-)-β-pinene epoxide
				Ala280	SRS4	Cmet	6.7	myrtenol
				Thr284	SRS4
				Val346	SRS5
				Leu461	SRS6
		(+)-3-carene	24.89	Phe98	SRS1	C1/C2	5.4	Unknown
				Ala280	SRS4	C10	6.7	3-carene-10-ol
				Thr284	SRS4
				Pro345	SRS5
				Val346	SRS5
				Leu461	SRS6
		R-(+)-limonene	25.98	Phe98	SRS1	C4	3.9	Iso-piperitenol
				Val276	SRS4	C7	3.5	Carveol
				Ala280	SRS4
				Thr284	SRS4
				Val346	SRS5
		β-myrcene	23.51	Phe98	SRS1	C4	3.9	Ipsdienol
				Val276	SRS4
				Ala280	SRS4
				Thr284	SRS4
				Pro345	SRS5
				Val346	SRS5
				Leu461	SRS6
